# Supplementary material for: Genome-Wide Scans and Transcriptomic Analyses Characterize Selective Changes as a Result of Chlorantraniliprole Resistance in Plutella xylostella
Source: Int J Mol Sci. 2022 Oct 13;23(20):12245. doi: 10.3390/ijms232012245 (PMC9603363; doi:10.3390/ijms232012245)
Supplement: Supplementary file 1 [file ijms-23-12245-s001.zip]

Archive with 21 entries (20 files):
- Supplementary Material/
- Supplementary Material/S10_Fig.tif
- Supplementary Material/S11_Fig.tif
- Supplementary Material/S1_Fig.tif
- Supplementary Material/S1_Table.csv
- Supplementary Material/S2_Fig.tif
- Supplementary Material/S2_Table.xlsx
- Supplementary Material/S3_Fig.tif
- Supplementary Material/S3_Table.xlsx
- Supplementary Material/S4_Fig.tif
- Supplementary Material/S4_Table.xlsx
- Supplementary Material/S5_Fig.tiff
- Supplementary Material/S5_Table.xlsx
- Supplementary Material/S6_Fig.tiff
- Supplementary Material/S6_Table.xlsx
- Supplementary Material/S7_Fig.tif
- Supplementary Material/S7_Table.xlsx
- Supplementary Material/S8_Fig.tif
- Supplementary Material/S8_Table.xlsx
- Supplementary Material/S9_Fig.tif
- Supplementary Material/S9_Table.xlsx
