# Supplementary material for: Genome-Wide Scans and Transcriptomic Analyses Characterize Selective Changes as a Result of Chlorantraniliprole Resistance in Plutella xylostella
Source: Int J Mol Sci. 2022 Oct 13;23(20):12245. doi: 10.3390/ijms232012245 (PMC9603363; doi:10.3390/ijms232012245)
Supplement: Supplementary file 1 [file ijms-23-12245-s001.zip › Supplementary Material/S1_Table.csv]

Supplementary Table S1 Total KEGG pathways of 1501 PSGs in FST > 0.5 regions
ID	Description	GeneRatio	BgRatio	pvalue	p.adjust	qvalue	geneID	Count
pxy04812	Cytoskeleton proteins	50/691	341/8096	9.10E-05	0.0120133	0.011016981	105394006/105396770/105389610/105398037/105389609/105387133/105397127/105396330/105392379/105380524/105383718/105386346/105388125/105382583/105387110/105390406/105380235/105380428/105398522/105392328/105391064/105384593/105389958/105381197/105398041/105393259/105397663/105395965/105381618/105395422/105388962/105396084/105388236/105389828/105390321/105388081/105394222/105398040/105393426/105383062…	50
pxy04013	MAPK signaling pathway - fly	20/691	104/8096	0.000426085	0.028121584	0.025789331	105395035/105382485/105380187/105398055/105397601/105381032/105381788/105395585/105398374/105396019/105383924/105380277/105388054/105387127/105391065/105398394/105394437/105386612/105382904/105384634	20
pxy00071	Fatty acid degradation	12/691	50/8096	0.000795181	0.033831695	0.031025876	105384038/105384039/105398035/105385489/105394723/105398033/105385488/105394710/105396788/105384060/105397949/105394722	12
pxy04320	Dorso-ventral axis formation	9/691	32/8096	0.001063472	0.033831695	0.031025876	105395035/105396330/105381032/105383924/105387127/105391065/105394437/105382317/105386612	9
pxy04310	Wnt signaling pathway	16/691	82/8096	0.001326996	0.033831695	0.031025876	105394227/105381194/105390018/105397601/105395585/105398374/105393673/105382489/105396941/105384376/105388539/105387130/105398394/105384635/105392356/105389487	16
pxy00640	Propanoate metabolism	10/691	40/8096	0.001537804	0.033831695	0.031025876	105398035/105385489/105383778/105398033/105385488/105383774/105397949/105383775/105395346/105390367	10
pxy04070	Phosphatidylinositol signaling system	15/691	78/8096	0.002159125	0.040714935	0.037338257	105394707/105388794/105384953/105385356/105388539/105394918/105388239/105386068/105380254/105384635/105389487/105390130/105398235/105394948/105397251	15
pxy00562	Inositol phosphate metabolism	14/691	74/8096	0.003505053	0.057833366	0.053036979	105394707/105388794/105384953/105385356/105388539/105394918/105388239/105386068/105384635/105389487/105390130/105398235/105394948/105397251	14
pxy00062	Fatty acid elongation	9/691	41/8096	0.006642715	0.097426492	0.089346464	105384038/105384039/105392258/105394723/105394710/105396788/105384060/105392751/105394722	9
pxy03029	Mitochondrial biogenesis	42/691	342/8096	0.009868536	0.130264671	0.119461222	105396540/105398742/105396538/105386241/105390005/105387133/105394477/105397424/105381345/105397489/105383718/105392936/105398251/105394544/105398272/105389597/105396215/105387110/105382591/105382489/105391066/105382576/105398045/105389118/105381492/105397955/105397663/105385153/105394454/105397597/105381718/105388217/105385478/105385974/105392386/105383620/105391061/105383619/105395085/105398006…	42
pxy00592	alpha-Linolenic acid metabolism	5/691	17/8096	0.011606597	0.139279164	0.127728101	105398035/105385489/105398033/105385488/105397949	5
pxy00620	Pyruvate metabolism	9/691	54/8096	0.037557452	0.357448383	0.327803541	105383778/105383774/105386166/105383775/105383282/105382137/105395346/105390367/105390500	9
pxy00770	Pantothenate and CoA biosynthesis	4/691	16/8096	0.041817016	0.357448383	0.327803541	105381172/105389596/105395178/105397953	4
pxy04933	AGE-RAGE signaling pathway in diabetic complications	8/691	47/8096	0.04344958	0.357448383	0.327803541	105381032/105385356/105388539/105386068/105384635/105389487/105390130/105397251	8
pxy00230	Purine metabolism	17/691	128/8096	0.044063329	0.357448383	0.327803541	105397981/105394271/105395885/105386015/105386376/105398231/105390748/105390506/105382587/105388532/105395579/105387232/105394849/105393083/105389703/105383490/105393714	17
pxy04330	Notch signaling pathway	6/691	31/8096	0.044171462	0.357448383	0.327803541	105397601/105395585/105382489/105398394/105383579/105392300	6
pxy00280	Valine, leucine and isoleucine degradation	9/691	56/8096	0.046035019	0.357448383	0.327803541	105389596/105384038/105384039/105394723/105397953/105394710/105396788/105384060/105394722	9
pxy00410	beta-Alanine metabolism	7/691	40/8096	0.050138748	0.363221243	0.333097632	105381172/105398035/105385489/105398033/105385488/105397949/105383215	7
pxy00199	Cytochrome P450	11/691	75/8096	0.052281846	0.363221243	0.333097632	105381333/105395330/105387005/105395328/105381031/105385594/105391956/105397997/105386494/105386484/105381077	11
pxy01007	Amino acid related enzymes	10/691	69/8096	0.066688421	0.440143576	0.403640441	105389596/105389607/105397950/105398021/105397953/105389118/105396307/105383991/105387451/105385230	10
pxy04350	TGF-beta signaling pathway	6/691	36/8096	0.081774174	0.514009092	0.471379949	105394227/105381315/105382489/105385118/105384376/105387130	6
pxy04091	Lectins	3/691	13/8096	0.09295834	0.551082158	0.505378375	105387791/105395569/105398013	3
pxy00061	Fatty acid biosynthesis	5/691	29/8096	0.096021891	0.551082158	0.505378375	105383778/105383774/105383775/105395346/105390367	5
pxy02010	ABC transporters	7/691	48/8096	0.110949103	0.610220068	0.559611705	105387104/105386683/105391739/105395345/105387880/105389954/105393652	7
pxy00240	Pyrimidine metabolism	7/691	49/8096	0.120486325	0.636167794	0.583407467	105381172/105383787/105397981/105386376/105382587/105395579/105389703	7
pxy03019	Messenger RNA biogenesis	38/691	372/8096	0.138092168	0.686809603	0.629849317	105397558/105383773/105383281/105381562/105387133/105395225/105389825/105383718/105392692/105387597/105387110/105397228/105397982/105386061/105397958/105395286/105397676/105383772/105380281/105381561/105397663/105380157/105397972/105395422/105387469/105389618/105380418/105383081/105391334/105381141/105384726/105392268/105386244/105388081/105395302/105387862/105388252/105385183	38
pxy04068	FoxO signaling pathway	11/691	90/8096	0.143030853	0.686809603	0.629849317	105395882/105395035/105381032/105381788/105382489/105383924/105387127/105398438/105394437/105393190/105386612	11
pxy04341	Hedgehog signaling pathway - fly	5/691	33/8096	0.145962644	0.686809603	0.629849317	105394227/105393673/105384376/105387130/105392356	5
pxy04150	mTOR signaling pathway	12/691	101/8096	0.150889989	0.686809603	0.629849317	105390018/105395035/105389825/105381032/105383216/105380428/105383924/105381143/105387127/105394437/105381082/105386612	12
pxy00510	N-Glycan biosynthesis	7/691	53/8096	0.162581813	0.715359975	0.656031875	105393849/105393692/105383888/105382589/105392853/105381303/105395184	7
pxy04120	Ubiquitin mediated proteolysis	13/691	119/8096	0.213863857	0.895908481	0.821606661	105394227/105386228/105382485/105388335/105398374/105380086/105393673/105390375/105384376/105388543/105387130/105392356/105388541	13
pxy01040	Biosynthesis of unsaturated fatty acids	6/691	48/8096	0.223001012	0.895908481	0.821606661	105398035/105392258/105385489/105398033/105385488/105397949	6
pxy04040	Ion channels	11/691	100/8096	0.231946769	0.895908481	0.821606661	105381169/105386242/105391056/105387447/105388659/105392743/105384494/105385499/105382539/105390810/105393266	11
pxy00250	Alanine, aspartate and glutamate metabolism	5/691	39/8096	0.236554646	0.895908481	0.821606661	105398390/105383991/105387451/105383215/105393714	5
pxy04146	Peroxisome	15/691	143/8096	0.237551491	0.895908481	0.821606661	105381789/105388092/105398602/105398035/105385489/105381788/105398389/105398033/105385488/105397949/105398438/105387721/105390506/105393270/105395564	15
pxy04515	Cell adhesion molecules	5/691	40/8096	0.252988877	0.927625884	0.850693594	105394385/105387658/105390897/105390527/105381691	5
pxy00600	Sphingolipid metabolism	4/691	32/8096	0.289767756	0.997741394	0.914994101	105390006/105388042/105398020/105396307	4
pxy03410	Base excision repair	4/691	33/8096	0.309602944	0.997741394	0.914994101	105387586/105387432/105390882/105396146	4
pxy00760	Nicotinate and nicotinamide metabolism	3/691	23/8096	0.312640126	0.997741394	0.914994101	105396068/105397981/105389703	3
pxy00561	Glycerolipid metabolism	6/691	55/8096	0.327781129	0.997741394	0.914994101	105390393/105396075/105397640/105382287/105389975/105380254	6
pxy04136	Autophagy - other	4/691	34/8096	0.329562609	0.997741394	0.914994101	105386813/105382205/105383216/105391940	4
pxy04141	Protein processing in endoplasmic reticulum	16/691	165/8096	0.333558015	0.997741394	0.914994101	105385271/105386729/105394227/105394600/105380085/105393692/105383888/105393053/105385975/105382589/105384376/105398013/105387130/105392853/105396521/105395184	16
pxy00340	Histidine metabolism	2/691	14/8096	0.33857955	0.997741394	0.914994101	105381314/105385096	2
pxy04145	Phagosome	10/691	100/8096	0.348269664	0.997741394	0.914994101	105389610/105398037/105389609/105397127/105398041/105394918/105388239/105398040/105383062/105392687	10
pxy00052	Galactose metabolism	5/691	46/8096	0.35585283	0.997741394	0.914994101	105396075/105388533/105389975/105391181/105380834	5
pxy04745	Phototransduction - fly	4/691	36/8096	0.369624907	0.997741394	0.914994101	105388539/105384635/105389487/105386976	4
pxy03018	RNA degradation	8/691	81/8096	0.387562649	0.997741394	0.914994101	105397558/105392692/105387597/105397676/105380281/105389618/105380418/105387862	8
pxy00970	Aminoacyl-tRNA biosynthesis	5/691	50/8096	0.425637024	0.997741394	0.914994101	105389607/105397950/105398021/105389118/105385230	5
pxy04140	Autophagy - animal	10/691	109/8096	0.454408244	0.997741394	0.914994101	105386813/105382485/105381032/105398272/105382205/105383216/105385975/105387610/105391940/105383479	10
pxy00260	Glycine, serine and threonine metabolism	4/691	41/8096	0.468252882	0.997741394	0.914994101	105381763/105398389/105386166/105382137	4
pxy04144	Endocytosis	14/691	157/8096	0.473125062	0.997741394	0.914994101	105394707/105388794/105382485/105395224/105398270/105388335/105381133/105391232/105393870/105397828/105385513/105380811/105388053/105395029	14
pxy00670	One carbon pool by folate	2/691	19/8096	0.491133397	0.997741394	0.914994101	105381763/105388246	2
pxy00531	Glycosaminoglycan degradation	2/691	20/8096	0.518952422	0.997741394	0.914994101	105389116/105382488	2
pxy00500	Starch and sucrose metabolism	3/691	32/8096	0.522254609	0.997741394	0.914994101	105390085/105388306/105385132	3
pxy01006	Prenyltransferases	2/691	22/8096	0.571461781	0.997741394	0.914994101	105386183/105387583	2
pxy01001	Protein kinases	24/691	289/8096	0.588568753	0.997741394	0.914994101	105397714/105380187/105388263/105381569/105398017/105381315/105398015/105389782/105380145/105396019/105385118/105394072/105380277/105389502/105389733/105387780/105393367/105391052/105394510/105393978/105385070/105380550/105384634/105388620	24
pxy03041	Spliceosome	28/691	337/8096	0.590021387	0.997741394	0.914994101	105397558/105383911/105383773/105394113/105395571/105384623/105387792/105391117/105389582/105386193/105382481/105393726/105382203/105395712/105386268/105383912/105389030/105391072/105383772/105380742/105386806/105383579/105398628/105382547/105391124/105388218/105388606/105381614	28
pxy00232	Caffeine metabolism	1/691	10/8096	0.590437494	0.997741394	0.914994101	105390506	1
pxy00513	Various types of N-glycan biosynthesis	4/691	48/8096	0.595173592	0.997741394	0.914994101	105387600/105382589/105381303/105390580	4
pxy03000	Transcription factors	27/691	328/8096	0.60947743	0.997741394	0.914994101	105381194/105390007/105384405/105395342/105392936/105385979/105389512/105393643/105383747/105382489/105390530/105397542/105384583/105395424/105379975/105397277/105388526/105397994/105391065/105392386/105395088/105393222/105383783/105388481/105380150/105393233/105388110	27
pxy04213	Longevity regulating pathway - multiple species	6/691	75/8096	0.626742159	0.997741394	0.914994101	105395882/105381032/105381788/105383216/105398438/105387232	6
pxy00511	Other glycan degradation	2/691	25/8096	0.642178358	0.997741394	0.914994101	105390006/105381347	2
pxy04130	SNARE interactions in vesicular transport	2/691	25/8096	0.642178358	0.997741394	0.914994101	105395750/105392843	2
pxy00130	Ubiquinone and other terpenoid-quinone biosynthesis	1/691	12/8096	0.657449935	0.997741394	0.914994101	105381645	1
pxy00790	Folate biosynthesis	4/691	52/8096	0.659030265	0.997741394	0.914994101	105395572/105396999/105396075/105389975	4
pxy04391	Hippo signaling pathway - fly	5/691	65/8096	0.661478795	0.997741394	0.914994101	105390007/105398055/105382581/105388084/105395138	5
pxy02044	Secretion system	2/691	26/8096	0.663611398	0.997741394	0.914994101	105383787/105394600	2
pxy00430	Taurine and hypotaurine metabolism	1/691	13/8096	0.686730253	0.997741394	0.914994101	105383215	1
pxy00520	Amino sugar and nucleotide sugar metabolism	5/691	68/8096	0.700391743	0.997741394	0.914994101	105396457/105385677/105387602/105388533/105381318	5
pxy04624	Toll and Imd signaling pathway	5/691	69/8096	0.712651689	0.997741394	0.914994101	105396770/105391595/105393673/105381197/105392356	5
pxy03050	Proteasome	4/691	56/8096	0.715723154	0.997741394	0.914994101	105382208/105394267/105394268/105393081	4
pxy04142	Lysosome	11/691	147/8096	0.720373066	0.997741394	0.914994101	105390006/105388042/105381065/105389116/105394582/105380426/105393280/105392751/105392583/105397583/105382488	11
pxy00220	Arginine biosynthesis	2/691	29/8096	0.721728124	0.997741394	0.914994101	105383991/105387451	2
pxy00630	Glyoxylate and dicarboxylate metabolism	4/691	57/8096	0.728759094	0.997741394	0.914994101	105381763/105386166/105398438/105382137	4
pxy03040	Spliceosome	11/691	150/8096	0.744578205	0.997741394	0.914994101	105383911/105391117/105389582/105382481/105386268/105383912/105389030/105380742/105383579/105398628/105391124	11
pxy04392	Hippo signaling pathway - multiple species	1/691	16/8096	0.760408436	0.997741394	0.914994101	105390007	1
pxy00040	Pentose and glucuronate interconversions	4/691	60/8096	0.765173349	0.997741394	0.914994101	105390393/105396075/105382287/105389975	4
pxy01009	Protein phosphatases and associated proteins	20/691	268/8096	0.769614182	0.997741394	0.914994101	105386813/105393850/105383773/105391911/105395661/105389781/105380169/105387564/105393671/105382205/105389721/105382576/105391940/105383772/105396651/105398268/105396606/105395054/105386976/105398235	20
pxy00270	Cysteine and methionine metabolism	3/691	47/8096	0.777376908	0.997741394	0.914994101	105389596/105397953/105389824	3
pxy00534	Glycosaminoglycan biosynthesis - heparan sulfate / heparin	1/691	17/8096	0.780898259	0.997741394	0.914994101	105394758	1
pxy03016	Transfer RNA biogenesis	12/691	168/8096	0.781869818	0.997741394	0.914994101	105383908/105397558/105389607/105397950/105398021/105389782/105384396/105386278/105389118/105387165/105387607/105385230	12
pxy00330	Arginine and proline metabolism	2/691	33/8096	0.78582559	0.997741394	0.914994101	105398389/105389824	2
pxy00020	Citrate cycle (TCA cycle)	3/691	48/8096	0.789523795	0.997741394	0.914994101	105392385/105392943/105390500	3
pxy04030	G protein-coupled receptors	15/691	208/8096	0.790216816	0.997741394	0.914994101	105395886/105383083/105395672/105380534/105389490/105381064/105383295/105389086/105381165/105396651/105380591/105380592/105382313/105381782/105392294	15
pxy03013	RNA transport	10/691	144/8096	0.796292671	0.997741394	0.914994101	105381562/105389825/105397982/105387325/105395286/105385975/105381561/105387165/105387607/105395302	10
pxy04214	Apoptosis - fly	4/691	63/8096	0.797661204	0.997741394	0.914994101	105382485/105398055/105381032/105391061	4
pxy00535	Proteoglycans	1/691	18/8096	0.799638115	0.997741394	0.914994101	105388433	1
pxy04080	Neuroactive ligand-receptor interaction	8/691	123/8096	0.835254876	0.997741394	0.914994101	105380534/105389490/105381064/105387208/105385082/105382313/105381782/105392294	8
pxy03440	Homologous recombination	2/691	37/8096	0.836568109	0.997741394	0.914994101	105397228/105391066	2
pxy00310	Lysine degradation	3/691	53/8096	0.842244375	0.997741394	0.914994101	105397629/105397967/105384716	3
pxy00650	Butanoate metabolism	1/691	21/8096	0.846788005	0.997741394	0.914994101	105383215	1
pxy00030	Pentose phosphate pathway	2/691	38/8096	0.847430206	0.997741394	0.914994101	105398053/105385272	2
pxy04137	Mitophagy - animal	2/691	38/8096	0.847430206	0.997741394	0.914994101	105381032/105398272	2
pxy04121	Ubiquitin system	34/691	463/8096	0.849170803	0.997741394	0.914994101	105396609/105397268/105394227/105396543/105386228/105387943/105379982/105382485/105388335/105385979/105396212/105390300/105397228/105398374/105381719/105380086/105393673/105389644/105390375/105384376/105383129/105388543/105387130/105380450/105381081/105385309/105381271/105390741/105395608/105386693/105379980/105392356/105388541/105391341	34
pxy00051	Fructose and mannose metabolism	2/691	39/8096	0.857632006	0.997741394	0.914994101	105396075/105389975	2
pxy01003	Glycosyltransferases	10/691	156/8096	0.867771845	0.997741394	0.914994101	105393849/105394850/105386634/105388306/105394574/105386236/105394758/105383248/105381303/105390580	10
pxy00010	Glycolysis / Gluconeogenesis	3/691	56/8096	0.868061763	0.997741394	0.914994101	105390393/105382287/105391181	3
pxy04215	Apoptosis - multiple species	1/691	23/8096	0.87188911	0.997741394	0.914994101	105398055	1
pxy00100	Steroid biosynthesis	1/691	24/8096	0.882854628	0.997741394	0.914994101	105380426	1
pxy00910	Nitrogen metabolism	1/691	24/8096	0.882854628	0.997741394	0.914994101	105384672	1
pxy03051	Proteasome	4/691	74/8096	0.886920241	0.997741394	0.914994101	105382208/105394267/105394268/105393081	4
pxy00512	Mucin type O-glycan biosynthesis	1/691	25/8096	0.892882806	0.997741394	0.914994101	105383248	1
pxy00900	Terpenoid backbone biosynthesis	1/691	25/8096	0.892882806	0.997741394	0.914994101	105386183	1
pxy00983	Drug metabolism - other enzymes	5/691	91/8096	0.898058358	0.997741394	0.914994101	105381172/105394271/105390506/105382587/105393083	5
pxy00563	Glycosylphosphatidylinositol (GPI)-anchor biosynthesis	1/691	26/8096	0.902053662	0.997741394	0.914994101	105386236	1
pxy03060	Protein export	1/691	26/8096	0.902053662	0.997741394	0.914994101	105390005	1
pxy03011	Ribosome	11/691	178/8096	0.903425785	0.997741394	0.914994101	105388376/105397489/105398392/105387598/105391610/105389783/105389856/105386805/105382591/105396017/105386163	11
pxy01002	Peptidases and inhibitors	30/691	435/8096	0.914030173	0.997741394	0.914994101	105381171/105387596/105390005/105395672/105391595/105394271/105382679/105397824/105394582/105387208/105389644/105382208/105381165/105396664/105397597/105389735/105381718/105389793/105385082/105385478/105380450/105381081/105395608/105379965/105388523/105398819/105393083/105392336/105393714/105398375	30
pxy03032	DNA replication proteins	7/691	127/8096	0.925380107	0.997741394	0.914994101	105389781/105398012/105382581/105386268/105389721/105391066/105389030	7
pxy03015	mRNA surveillance pathway	4/691	85/8096	0.93973415	0.997741394	0.914994101	105395225/105386061/105391334/105386244	4
pxy03430	Mismatch repair	1/691	32/8096	0.942765693	0.997741394	0.914994101	105391066	1
pxy03009	Ribosome biogenesis	17/691	277/8096	0.946521123	0.997741394	0.914994101	105392145/105396540/105397558/105385985/105396538/105394544/105387325/105382578/105390251/105394454/105380211/105396750/105380008/105393011/105381227/105396632/105388252	17
pxy03010	Ribosome	7/691	137/8096	0.954248391	0.997741394	0.914994101	105388376/105398392/105387598/105389856/105386805/105396017/105386163	7
pxy03021	Transcription machinery	15/691	255/8096	0.957040152	0.997741394	0.914994101	105380189/105388175/105391115/105393660/105393089/105380425/105391072/105397789/105383346/105398228/105391192/105380441/105389909/105393657/105388795	15
pxy03020	RNA polymerase	1/691	38/8096	0.966569493	0.997741394	0.914994101	105380425	1
pxy04090	CD molecules	4/691	97/8096	0.970959596	0.997741394	0.914994101	105396664/105387606/105379965/105392336	4
pxy03110	Chaperones and folding catalysts	9/691	178/8096	0.972764533	0.997741394	0.914994101	105398742/105394113/105397424/105396215/105393053/105396521/105380834/105389604/105388606	9
pxy01004	Lipid biosynthesis proteins	3/691	81/8096	0.973788837	0.997741394	0.914994101	105389866/105392258/105392751	3
pxy03400	DNA repair and recombination proteins	16/691	284/8096	0.976016969	0.997741394	0.914994101	105392619/105396032/105387586/105380425/105391066/105394368/105392618/105382582/105386267/105382587/105387432/105390882/105380176/105396146/105398384/105384296	16
pxy00514	Other types of O-glycan biosynthesis	1/691	44/8096	0.98048145	0.997741394	0.914994101	105383248	1
pxy04031	GTP-binding proteins	4/691	104/8096	0.98136148	0.997741394	0.914994101	105381032/105381719/105383675/105395324	4
pxy00380	Tryptophan metabolism	1/691	45/8096	0.982156477	0.997741394	0.914994101	105398438	1
pxy03008	Ribosome biogenesis in eukaryotes	3/691	89/8096	0.984932021	0.997741394	0.914994101	105380211/105380008/105388252	3
pxy00860	Porphyrin and chlorophyll metabolism	1/691	47/8096	0.985088151	0.997741394	0.914994101	105385153	1
pxy03012	Translation factors	3/691	90/8096	0.985953188	0.997741394	0.914994101	105389825/105386808/105385975	3
pxy04512	ECM-receptor interaction	1/691	49/8096	0.987538734	0.997741394	0.914994101	105388433	1
pxy00480	Glutathione metabolism	2/691	72/8096	0.987735686	0.997741394	0.914994101	105389824/105382587	2
pxy03420	Nucleotide excision repair	1/691	52/8096	0.990481465	0.997741394	0.914994101	105386267	1
pxy03030	DNA replication	1/691	54/8096	0.992046651	0.997741394	0.914994101	105391066	1
pxy03460	Fanconi anemia pathway	1/691	54/8096	0.992046651	0.997741394	0.914994101	105380176	1
pxy00190	Oxidative phosphorylation	6/691	160/8096	0.994971103	0.997741394	0.914994101	105381185/105387111/105382590/105386172/105385153/105394840	6
pxy00564	Glycerophospholipid metabolism	1/691	68/8096	0.997741394	0.997741394	0.914994101	105380254	1
