# Supplementary material for: Genome-Wide Scans and Transcriptomic Analyses Characterize Selective Changes as a Result of Chlorantraniliprole Resistance in Plutella xylostella
Source: Int J Mol Sci. 2022 Oct 13;23(20):12245. doi: 10.3390/ijms232012245 (PMC9603363; doi:10.3390/ijms232012245)
Supplement: Supplementary file 1 [file ijms-23-12245-s001.zip › Supplementary Material/S2_Table.xlsx]

## Sheet: Supplementary Table S2
Supplementary Table S2 Summary of insecticide resistance-related genes identified in Plutella xylostella genome with a FST>0.50 threshold.
Scaffold	Star	End	FST	geneID	Description
Cytochrome P450s
NW_011952050.1	1234001	1239000	0.54	105381031	cytochrome P450 4C1-like
NW_011952051.1	384001	389000	0.53	105381077	cytochrome P450 4c21-like
NW_011952067.1	541001	546000	0.64	105382116	cytochrome P450 4d8-like
NW_011952028.1	1008001	1013000	0.54	105397997	cytochrome P450 4g15
NW_011952139.1	25001	30000	0.58	105385594	cytochrome P450 4V2-like
NW_011952654.1	54001	59000	0.75	105395330	cytochrome P450 6a2-like
NW_011952371.1	25001	30000	0.73	105391956	cytochrome P450 6a2-like
NW_011952016.1	1298001	1303000	0.66	105386494	cytochrome P450 6B6-like
NW_011952654.1	46001	51000	0.65	105395328	cytochrome P450 6B6-like
NW_011952016.1	1289001	1294000	0.61	105387005	cytochrome P450 6B6-like
NW_011952371.1	25001	30000	0.53	105391963	cytochrome P450 9e2-like
NW_011952114.1	208001	213000	0.52	105384622	cytochrome P450 9e2-like
NW_011952054.1	1384001	1389000	0.82	105381333	probable cytochrome P450 9f2
ATP-binding cassette (ABC) transporter
NW_011952022.1	736001	741000	0.57	105393652	ATP-binding cassette sub-family A member 2-like
NW_011952463.1	131001	136000	0.66	105393393	ATP-binding cassette sub-family A member 7-like
NW_011952201.1	399001	404000	0.95	105387880	multidrug resistance-associated protein 4-like
NW_011952278.1	33001	38000	0.61	105389954	multidrug resistance-associated protein 4-like
NW_011952166.1	97001	102000	0.68	105386683	multidrug resistance-associated protein 7-like
NW_011952016.1	2291001	2296000	0.61	105387104	multidrug resistance-associated protein 7-like
NW_011952357.1	175001	180000	0.51	105391739	probable multidrug resistance-associated protein lethal(2)03659
NW_011952656.1	97001	102000	0.64	105395345	probable multidrug resistance-associated protein lethal(2)03659
UDP-glucuronosyltransferase
NW_011952301.1	249001	254000	0.51	105390502	UDP-glucuronosyltransferase 2C1
Digestive enzyme
NW_011953407.1	6001	11000	0.57	105397691	chymotrypsin BI-like
NW_011952223.1	523001	528000	0.53	105388540	chymotrypsin-2-like
NW_011952223.1	570001	575000	0.51	105388542	chymotrypsin-2-like
NW_011952450.1	85001	90000	0.51	105393232	chymotrypsin-2-like
NW_011952114.1	213001	218000	0.54	105384594	chymotrypsin-C-like
NW_011952011.1	1669001	1674000	0.7	105398265	trypsin CFT-1-like
NW_011952126.1	544001	549000	0.53	105385082	trypsin-like
NW_011952179.1	521001	526000	0.51	105387208	trypsin-like
Ubiquitinase system
NW_011952888.1	15001	20000	1	105396609	E3 ubiquitin-protein ligase HECTD1-like
NW_011952203.1	620001	625000	0.67	105387943	E3 ubiquitin-protein ligase RNF25-like
NW_011953709.1	2001	7000	0.51	105397863	E3 ubiquitin-protein ligase AMFR-like
NW_011952166.1	711001	716000	0.67	105386693	E3 ubiquitin-protein ligase UBR1-like
NW_011952338.1	59001	64000	0.5	105391341	apoptosis-resistant E3 ubiquitin protein ligase 1-like
Insecticide targets
NW_011952011.1	3393001	3398000	0.6	105380534	gamma-aminobutyric acid type B receptor subunit 2
NW_011952082.1	1092001	1097000	0.86	105383058	glutamate receptor ionotropic, delta-1-like
NW_011952073.1	1188001	1193000	0.53	105382539	glycine receptor subunit alpha-2
NW_011952052.1	699001	704000	0.73	105381169	glycine receptor subunit alpha-4
NW_011952290.1	295001	300000	0.54	105390273	ryanodine receptor 44F-like
Ion channel
NW_011952227.1	43001	48000	0.64	105388659	chloride channel protein 2
NW_011952073.1	1132001	1137000	0.89	105382559	chloride channel protein 2-like
NW_011952111.1	860001	865000	0.62	105384494	G protein-activated inward rectifier potassium channel 3-like
NW_011952155.1	475001	480000	0.71	105386242	muscle calcium channel subunit alpha-1-like
NW_011952555.1	146001	151000	0.53	105394494	organic cation transporter protein-like
NW_011952039.1	235001	240000	0.63	105380147	potassium channel KAT3-like
NW_011952259.1	389001	394000	0.62	105389505	potassium channel KAT3-like
NW_011952334.1	84001	89000	0.56	105391219	potassium channel KAT3-like
NW_011952874.1	28001	33000	0.62	105396569	probable cationic amino acid transporter
NW_011952162.1	102001	107000	0.57	105386496	sodium- and chloride-dependent GABA transporter 1
NW_011952132.1	842001	847000	0.59	105385353	sodium- and chloride-dependent GABA transporter 1-like
NW_011952017.1	445001	450000	0.67	105387447	sodium leak channel non-selective protein-like
NW_011952136.1	771001	776000	0.62	105385499	sodium leak channel non-selective protein-like
NW_011952011.1	1158001	1163000	0.57	105398148	sodium/potassium/calcium exchanger 3-like
NW_011952051.1	819001	824000	0.54	105381143	sodium-coupled neutral amino acid transporter 9 homolog
NW_011952326.1	206001	211000	0.52	105391063	transient receptor potential cation channel protein painless
NW_011952149.1	672001	677000	0.53	105385997	transient receptor potential cation channel subfamily V member 1-like
NW_011952582.1	14001	19000	0.82	105394756	transient receptor potential cation channel trpm-like
NW_011952326.1	146001	151000	0.51	105391056	TWiK family of potassium channels protein 7
NW_011952026.1	357001	362000	0.84	105397547	voltage-dependent calcium channel subunit alpha-2/delta-3
NW_011952026.1	389001	394000	0.78	105397579	voltage-dependent calcium channel subunit alpha-2/delta-3-like
Cuticle protein
NW_011952273.1	438001	443000	0.61	105389857	cuticle protein 6-like
NW_011952219.1	184001	189000	0.64	105388375	cuticle protein 6-like
