# Supplementary material for: Genome-Wide Scans and Transcriptomic Analyses Characterize Selective Changes as a Result of Chlorantraniliprole Resistance in Plutella xylostella
Source: Int J Mol Sci. 2022 Oct 13;23(20):12245. doi: 10.3390/ijms232012245 (PMC9603363; doi:10.3390/ijms232012245)
Supplement: Supplementary file 1 [file ijms-23-12245-s001.zip › Supplementary Material/S3_Table.xlsx]

## Sheet: Supplementary Table S3
Supplementary Table S3 Differentially expressed genes related to insecticide resistant and the expression level in different comparison treatments.Cells filled with color represent insignificantly differentially expressed genes.
geneID	Description	Log2FoldChange
		T_CK	RT_RCK	RCK_CK	RT_T
Detoxifying enzyme genes
105380847	cytochrome P450 307a1-like	-1.60078	-0.0181178	-1.65558	-0.175726
105387052	cytochrome P450 4C1	0.00268606	0.00388649	2.58164	0.631707
105385523	cytochrome P450 4C1-like	0.0203312	0.0175384	1.82906	2.09875
105398352	cytochrome P450 4C1-like	-0.0238431	0.0101596	0.377322	3.78269
105382116	cytochrome P450 4d8-like	-1.53391	-0.00829464	0.445337	0.400274
105397997	cytochrome P450 4g15	0.253349	2.1089	-0.855167	0.365984
105381026	cytochrome P450 4V2-like	-1.61096	-0.0319152	-0.386472	0.043189
105398295	cytochrome P450 6B5-like	-1.73419	0.00299737	-0.956443	0.535715
105392178	cytochrome P450 6B5-like	-0.175091	-0.552641	1.70126	1.21301
105394699	cytochrome P450 6B5-like	0.153169	-0.0102387	-1.55182	-2.13545
105386494	cytochrome P450 6B6-like	0.770024	0.0501004	4.54714	3.98019
105386467	cytochrome P450 6B6-like	0.0124202	0.0489035	4.08353	3.57647
105387005	cytochrome P450 6B6-like	0.410587	-0.0329981	1.57693	0.731486
105395328	cytochrome P450 6B6-like	2.74e-05	-0.00411278	3.53129	2.75445
105386477	cytochrome P450 6k1-like	0.011382	0.0691224	3.13078	3.60896
105392167	cytochrome P450 6k1-like	-0.938864	0.611733	0.73755	2.84035
105386104	probable cytochrome P450 304a1	-0.401949	-0.0133855	0.831294	2.00698
105391897	probable cytochrome P450 304a1	-0.169125	-0.00388761	0.986294	1.63794
105396623	probable cytochrome P450 305a1	0.105077	1.01592	1.40731	2.09742
105395140	glutathione S-transferase 1-like	-0.20046	0.0624862	1.45052	2.30716
105394254	glutathione S-transferase theta-2-like	-0.388038	0.0393372	0.580035	1.68924
105391548	glutathione S-transferase-like	-0.717367	-0.0026198	0.252652	1.7867
105396455	ATP-binding cassette sub-family A member 5-like	-0.227469	0.030188	-2.24694	-0.0684406
105381779	ATP-binding cassette sub-family B member 5-like	0.197381	-0.00142034	-0.408876	-3.58266
105388286	ATP-binding cassette sub-family G member 1-like	0.0602791	-0.0104097	3.694	1.96947
105385590	multidrug resistance protein 1-like	1.09942	0.0131176	1.55937	0.581078
105390578	multidrug resistance protein 1-like	0.627954	0.00585787	-1.22031	-2.00005
105386990	probable multidrug resistance-associated protein lethal(2)03659	-0.141471	0.0523467	0.985946	1.52524
105389540	UDP-glucuronosyltransferase 2B15-like	0.123629	0.0389119	1.61787	1.56745
105383409	UDP-glucuronosyltransferase 2B15-like	-0.000292307	0.0935265	1.34843	2.21845
105393144	UDP-glucuronosyltransferase 2B7-like	0.305529	-0.00904597	1.58829	1.12897
Cuticle protein
105395011	cuticle protein 12.5-like	0.115945	2.78176	-0.261629	1.39313
105395015	cuticle protein 16.5, isoform B	0.143884	1.46895	0.269006	1.85232
105388717	cuticle protein 16.5, isoform B-like	-0.0141925	0.0310689	0.0922457	1.96153
105397790	cuticle protein 19-like	-2.73091	0.0456228	-3.9876	0.263168
105381460	cuticle protein 2-like	-1.76497	0.000508014	-0.921695	0.401369
105380195	cuticle protein 3-like	-0.0468415	0.00250388	0.364068	2.47953
105388375	cuticle protein 6-like	0.0183607	1.81885	-0.611893	1.02172
105397364	cuticle protein 7-like	-0.0169158	3.50861	0.0107105	3.73651
105386325	cuticle protein 8-like	-0.129537	2.53826	-1.86189	0.34067
105394830	cuticle protein CP14.6-like	0.875619	2.29059	0.425457	1.89267
105392859	cuticle protein-like	2.19124	-0.00317828	0.338737	-0.285534
105395014	cuticle protein-like	-0.0417232	1.55129	-0.0849663	1.54897
105389400	cuticle protein-like	0.00214507	1.6596	-1.18595	0.374409
105389398	cuticle protein-like	-0.0094182	2.87424	-0.0293853	2.72183
105381479	larval cuticle protein 1-like	0.317746	2.04615	0.00784354	1.97237
105389399	larval cuticle protein A2B-like	-0.0126845	3.44312	-0.0467295	3.05502
105390564	larval cuticle protein A2B-like	-0.083766	1.87265	-0.384104	0.829139
105381407	larval cuticle protein LCP-17-like	0.463672	3.3488	0.388283	3.30186
105393786	larval cuticle protein LCP-17-like	0.425288	2.5639	-0.131406	1.58187
105380879	larval cuticle protein LCP-17-like	0.142682	-0.0103811	3.77235	1.35627
105381413	larval cuticle protein LCP-17-like	-0.0609414	0.00850032	3.52517	4.98885
105397352	larval cuticle protein LCP-17-like	0.0571099	0.0435154	1.78664	2.92453
105393287	larval cuticle protein LCP-22-like	1.56198	1.77381	-0.27479	-0.195068
105381362	larval cuticle protein LCP-22-like	0.14649	1.68491	-0.297617	1.0576
105381292	larval cuticle protein LCP-22-like	0.378319	1.64805	0.203006	1.56698
105381372	larval cuticle protein LCP-30-like	0.418169	2.31196	-0.440771	0.636339
105381389	larval cuticle protein LCP-30-like	0.158505	2.68502	0.142936	1.61526
105389380	larval/pupal rigid cuticle protein 66-like	-0.00352834	1.28268	0.234726	2.85399
105395365	pupal cuticle protein C1B-like	0.0120297	1.88495	0.778002	2.56746
Insecticide receptor
105386751	acetylcholinesterase-like	0.00634526	0.052896	3.59415	3.98172
105380971	glutamate receptor 1	1.2483	0.00840877	-0.552284	-1.83974
105391323	glutamate receptor 2-like	0.0560069	0.00806868	2.44329	0.337764
105397565	ryanodine receptor 44F-like	1.54214	0.00578004	-0.233943	-2.08124
105396033	ryanodine receptor 44F-like	1.61596	-0.00399011	0.163289	-1.11717
105390273	ryanodine receptor 44F-like	1.46091	0.00136131	-0.273658	-1.96435
Ion channel protein
105398296	organic cation transporter protein-like	-2.19382	-0.818015	-0.788799	0.264059
105393905	organic cation transporter protein-like	-1.67589	-0.0698425	-1.32522	-0.249699
105386707	organic cation transporter protein-like	2.0448	0.00787131	0.101924	-0.219722
105384605	organic cation transporter protein-like	0.140006	0.0224749	1.58491	1.54286
105386714	organic cation transporter protein-like	0.280166	-0.0253801	1.55927	0.544718
105385157	organic cation transporter protein-like	-0.718547	0.032322	-1.83717	-0.0843367
105393565	organic cation/carnitine transporter 7-like	-0.0630304	0.00478725	0.34176	3.3851
105392980	putative inorganic phosphate cotransporter	1.72886	0.0302509	2.17937	0.385936
105381334	sodium/potassium-transporting ATPase subunit beta-1-like	1.54308	-0.0176568	2.02412	-0.124532
Trypsin
105397691	chymotrypsin BI-like	-0.0694943	0.108319	1.77148	2.97358
105380853	chymotrypsin-1-like	-0.282155	-0.0440412	0.054239	2.11032
105380895	chymotrypsin-2-like	-0.0879933	0.000825644	0.0622108	2.71713
105381459	chymotrypsin-C-like	0.0873537	0.0225126	2.5466	1.69169
105393891	chymotrypsin-like elastase family member 2B	3.68854	-0.000741355	5.81259	1.2127
105397690	chymotrypsin-like protease CTRL-1	-0.137039	0.00404727	2.6228	5.14178
105391009	chymotrypsin-like protease CTRL-1	0.0609745	0.00402466	6.15776	4.72797
105384235	trypsin alpha-4-like	0.19636	-0.0131329	-0.154249	-1.57034
105392564	trypsin CFT-1-like	-0.0222392	0.0143995	-2.8368	-0.484613
105382172	trypsin CFT-1-like	0.0231008	0.0233828	-1.57906	-0.295206
105380869	trypsin CFT-1-like	0.0185831	-0.00341738	0.202579	3.74231
105391645	trypsin CFT-1-like	0.251862	0.00289127	-0.970934	-1.74667
105394168	trypsin II-P29-like	0.656069	0.00567369	-0.960525	-1.62387
105391590	trypsin, alkaline A-like	-1.6159	-0.0494042	-0.0353582	1.48508
105388679	trypsin, alkaline A-like	-0.0195537	0.000750782	4.42291	6.96229
105380870	trypsin, alkaline A-like	0.186315	0.0181438	1.71007	0.918906
105392199	trypsin, alkaline B-like	0.971085	1.33619	-2.001	-1.66245
105391325	trypsin, alkaline B-like	1.23149	0.0656474	-2.07388	-2.82193
105398249	trypsin, alkaline B-like	0.686794	-0.0733895	0.348054	-1.6702
105391879	trypsin, alkaline B-like	0.7707	-0.02692	-0.612175	-1.88821
105394363	trypsin, alkaline C-like	1.32749	1.77832	-1.83897	-1.30476
105394359	trypsin, alkaline C-like	1.26332	2.02629	-0.977596	-0.351734
105390022	trypsin, alkaline C-like	0.65246	0.402229	-1.82495	-1.98036
105393886	trypsin, alkaline C-like	0.214968	-0.0692575	2.25031	0.826754
105398257	trypsin, alkaline C-like	0.0101737	-0.0418666	3.27952	0.925323
105382173	trypsin, alkaline C-like	-0.00844325	-0.00316171	5.66398	0.0924198
105392752	trypsin-like	0.318645	0.00787406	2.37838	0.602842
105392753	trypsin-like	0.322025	-0.00986555	-1.52051	-3.14891
105380941	tryptophan 2,3-dioxygenase-like	-0.223137	-0.0468823	1.78106	1.80771
105391182	tryptophan 2,3-dioxygenase-like	0.0454061	0.0037698	2.42287	2.31806
Other
105395514	cytochrome c oxidase assembly protein COX11, mitochondrial-like	0.0216843	0.00307864	1.61216	0.583757
105395296	cytochrome c oxidase assembly protein COX15 homolog	0.44373	0.00125789	2.51953	1.54523
105385153	cytochrome c oxidase assembly protein COX15 homolog	0.3569	0.00955713	1.524	1.18917
105381185	cytochrome c oxidase subunit 4 isoform 1, mitochondrial-like	0.0931098	-0.00131138	2.97716	0.187605
105396366	cytochrome c oxidase subunit 7C, mitochondrial-like	-0.342509	0.00830354	1.9937	2.7856
105381309	cytochrome c oxidase subunit 7C, mitochondrial-like	0.0905989	0.026477	5.89768	3.43687
105386582	peroxidase-like	-2.36118	-0.0187516	-1.15181	0.116714
105382493	peroxidase-like	-0.0845812	0.0478956	-1.50173	-0.773908
105394585	peroxidase-like	/	-0.000767192	6.96994	6.46818
105396491	peroxidase-like	-0.419341	-0.00178131	-2.53483	-0.0276418
105389480	peroxiredoxin 1	0.309469	-0.0324862	1.83207	1.30502
105381379	probable inactive protein kinase DDB_G0270444	-4.73135	-0.00242355	-2.91745	0.27284
