# Supplementary material for: Genome-Wide Scans and Transcriptomic Analyses Characterize Selective Changes as a Result of Chlorantraniliprole Resistance in Plutella xylostella
Source: Int J Mol Sci. 2022 Oct 13;23(20):12245. doi: 10.3390/ijms232012245 (PMC9603363; doi:10.3390/ijms232012245)
Supplement: Supplementary file 1 [file ijms-23-12245-s001.zip › Supplementary Material/S4_Table.xlsx]

## Sheet: Supplementary Table S4
Supplementary Table S4 Top 10 differentially expressed genes of different comparison treatments in descending padj-value order. The same supscript means the gene differentially expressed in different comparison.
geneID	Log2FoldChange	description
T vs RT
105382403a	3.75	leucine-rich repeat neuronal protein 3-like
105395575	3.96	phosphoglycerate mutase 1-like
105395579b	3.52	nucleoside-diphosphatase uda-1-like
105386477c	3.61	cytochrome P450 6k1-like
105391325	-2.82	trypsin, alkaline B-like
105387574	2.29	glycine N-methyltransferase
105385155	2.7	calmodulin
105391665	3.39	mitochondrial 2-oxoglutarate/malate carrier protein-like
105386494d	3.98	cytochrome P450 6B6-like
105386751e	3.98	acetylcholinesterase-like
CK vs RCK
105386494d	4.55	cytochrome P450 6B6-like
105386477c	3.13	cytochrome P450 6k1-like
105382403a	3.8	leucine-rich repeat neuronal protein 3-like
105392958	2.84	putative inorganic phosphate cotransporter
105388781	2.44	protein henna
105386751e	3.59	acetylcholinesterase-like
105395579b	2.98	nucleoside-diphosphatase uda-1-like
105393550	2.4	cytosolic 10-formyltetrahydrofolate dehydrogenase-like
105398310	3.13	solute carrier family 22 member 13-like
105380335	2.38	NFX1-type zinc finger-containing protein 1-like
CK vs T
105388119	-9.63	basic juvenile hormone-suppressible protein 2-like
105395220	-2.77	alpha-crystallin A chain-like
105381545	-1.71	uncharacterized 105381545
105381379	-4.73	probable inactive protein kinase DDB_G0270444
105396457	-2.56	glucosamine-6-phosphate isomerase-like
105388120	-7.3	basic juvenile hormone-suppressible protein 2-like
105398296	-2.19	organic cation transporter protein-like
105395442	1.56	uncharacterized 105395442
105393472	-2.56	uncharacterized 105393472
105380974	-4.07	sarcoplasmic reticulum histidine-rich calcium-binding protein-like
RCK vs RT
105397364	3.51	cuticle protein 7-like
105381407	3.35	larval cuticle protein LCP-17-like
105385730	2.41	uncharacterized 105385730
105389399	3.44	larval cuticle protein A2B-like
105381104	1.89	uncharacterized 105381104
105393284	1.95	uncharacterized 105393284
105395020	2.76	calphotin-like
105381372	2.31	larval cuticle protein LCP-30-like
105381362	1.68	larval cuticle protein LCP-22-like
105388375	1.82	cuticle protein 6-like
