# Supplementary material for: Genome-Wide Scans and Transcriptomic Analyses Characterize Selective Changes as a Result of Chlorantraniliprole Resistance in Plutella xylostella
Source: Int J Mol Sci. 2022 Oct 13;23(20):12245. doi: 10.3390/ijms232012245 (PMC9603363; doi:10.3390/ijms232012245)
Supplement: Supplementary file 1 [file ijms-23-12245-s001.zip › Supplementary Material/S5_Table.xlsx]

## Sheet: Supplementary Table S5
Supplementary Table S5 Summary of FST and expression level of candidate genes. Cells filled with color represent insignificantly differentially expressed genes.
geneID	Description	FST	Log2FoldChange
			RCK_CK	RT_T	T_CK	RT_RCK
105383908	tRNA (guanine(10)-N2)-methyltransferase homolog	1	7.46873	4.6672	0.0139503	-0.00375401
105383919	UPF0483 protein CG5412	1	8.32479	7.33738	NA	0.00164695
105396609	E3 ubiquitin-protein ligase HECTD1-like	1	2.03802	0.171694	0.244981	-0.0218944
105394006	dynein heavy chain 2, axonemal-like	0.89	5.14928	0.245106	0.0135878	-0.0131698
105381185	cytochrome c oxidase subunit 4 isoform 1, mitochondrial-like	0.88	2.97716	0.187605	0.0931098	-0.00131138
105395572	molybdenum cofactor biosynthesis protein 1-like	0.8	0.266415	2.74861	-0.0341513	0.0170201
105386729	small VCP/p97-interacting protein-like	0.8	1.46717	2.04789	-0.033801	-0.00326079
105397269	armadillo repeat-containing protein 6 homolog	0.79	-0.113351	1.72158	0.0175206	2.22805
105385301	alpha-tocopherol transfer protein-like	0.78	-1.05465	0.175558	-1.72578	0.0012258
105397268	kelch-like protein 10	0.78	2.19025	0.542643	0.316666	-0.0108472
105383774	acetyl-CoA carboxylase 1-like	0.77	2.04928	2.37156	0.278182	0.157523
105382137	glyoxylate reductase/hydroxypyruvate reductase-like	0.73	2.18109	1.13917	0.266183	-0.00263023
105394635	cytoplasmic dynein 2 heavy chain 1-like	0.72	1.92235	0.0625156	-0.0362912	-0.00434709
105393849	UDP-N-acetylglucosamine--dolichyl-phosphate N-acetylglucosaminephosphotransferase-like	0.7	3.38962	3.6226	0.00940276	0.0198389
105381480	uncharacterized	0.7	0.53228	3.52251	-0.0661351	0.0226454
105396537	sialin-like	0.7	-2.93579	-0.286789	-0.709777	0.00988852
105388306	probable trehalose-phosphate phosphatase E	0.69	3.73844	0.182417	0.0526195	-0.00363737
105382015	uncharacterized	0.67	1.50867	0.519562	0.398735	-0.0337648
105384039	3-ketoacyl-CoA thiolase, mitochondrial-like	0.66	0.191191	3.34598	0.0521436	0.00614241
105397454	apolipophorins-like	0.65	2.09386	0.615781	-0.270904	-0.0514951
105395328	cytochrome P450 6B6-like	0.647564	3.53129	2.75445	2.74e-05	-0.00411278
105391098	uncharacterized	0.64	-0.266729	-0.0530178	-1.82971	-0.0157402
105391099	acidic fibroblast growth factor intracellular-binding protein-like	0.64	2.92005	3.76656	-0.0252908	0.0392055
105390002	cubilin-like	0.64	1.95376	1.77603	0.0168168	0.00338383
105388375	cuticle protein 6-like	0.64	-0.611893	1.02172	0.0183607	1.81885
105380161	uncharacterized	0.64	2.35565	0.501954	0.284339	0.0119771
105382116	cytochrome P450 4d8-like	0.64	0.445337	0.400274	-1.53391	-0.00829464
105394057	facilitated trehalose transporter Tret1-like	0.62	0.805738	3.64813	-1.8158	0.0106356
105380615	uncharacterized	0.62	1.55476	0.388122	0.158111	-0.133628
105395579	nucleoside-diphosphatase uda-1-like	0.62	2.98266	3.5214	0.120086	0.594844
105394477	dynamin-like 120 kDa protein, mitochondrial	0.61	2.4809	7.26363	-0.0591127	0.0242893
105395342	forkhead box protein O6-like	0.61	2.69909	1.00696	1.16112	0.0150009
105397629	alpha-aminoadipic semialdehyde synthase, mitochondrial-like	0.61	10.1477	0.0616874	NA	-0.00215915
105395966	apolipophorins-like	0.61	1.92046	1.93457	-0.390579	-0.095948
105382485	TNF receptor-associated factor 6-like	0.6	0.0417476	1.52955	-0.131594	0.025861
105396102	ornithine decarboxylase antizyme 2-like	0.6	0.0387607	2.32033	-0.121611	0.00826941
105388374	alpha-tocopherol transfer protein-like	0.6	-0.0184777	1.81518	-2.23603	-0.00403962
105396307	serine palmitoyltransferase 2-like	0.6	3.36079	1.67334	0.220691	-0.00667146
105385153	cytochrome c oxidase assembly protein COX15 homolog	0.6	1.524	1.18917	0.3569	0.00955713
105394456	sialin-like	0.59	-1.57173	0.0879806	-2.34257	-0.0086737
105396457	glucosamine-6-phosphate isomerase-like	0.59	-1.30844	0.115584	-2.56051	-0.0476333
105391181	aldose 1-epimerase-like	0.59	1.62936	0.49283	0.177865	-0.0293092
105387005	cytochrome P450 6B6-like	0.58	1.57693	0.731486	0.410587	-0.0329981
105387843	integrin alpha-PS3-like	0.58	2.2834	1.21838	0.125491	-0.0401914
105384117	histone H1B-like	0.57	-1.83543	0.00981468	-1.60819	0.00106407
105384325	senecionine N-oxygenase	0.57	1.50034	1.0979	-0.601673	-0.0692873
105397691	chymotrypsin BI-like	0.57	1.77148	2.97358	-0.0694943	0.108319
105389509	uncharacterized	0.56	0.604946	-0.820763	1.99293	-0.0138099
105388242	uncharacterized	0.55	0.0123239	1.53468	-0.256811	0.0294561
105389858	alpha-tocopherol transfer protein-like	0.55	0.157894	2.54068	-0.350835	0.00571133
105389244	uncharacterized	0.55	1.86125	0.902496	0.112359	-0.0163581
105381618	dynein heavy chain 2, axonemal-like	0.55	2.88535	0.159968	2.36092	-0.00494935
105383675	guanine nucleotide-binding protein G(f) subunit alpha-like	0.55	1.86122	0.644855	0.175661	-0.00982982
105389783	39S ribosomal protein L39, mitochondrial-like	0.54	0.360851	1.86811	-0.040873	0.0120747
105385133	uncharacterized	0.53	0.0638309	1.97232	-0.189048	0.00877504
105390406	myosin-2 essential light chain-like	0.53	4.41177	0.298228	0.128253	-0.00478801
105393258	caltractin-like	0.53	0.0581315	-1.83544	1.87044	-0.00381739
105391215	myrosinase 1-like	0.53	1.79268	0.868025	0.0802275	0.0136894
105383775	acetyl-CoA carboxylase-like	0.53	1.5488	2.68773	0.100285	0.99001
105386267	caltractin-like	0.53	0.0251353	-1.83094	1.62016	-0.0115311
105393714	amidophosphoribosyltransferase-like	0.53	2.56295	3.00626	-0.24866	-0.0207188
105387552	pancreatic lipase-related protein 2-like	0.52	1.69989	0.906029	0.237846	-0.0252966
105394582	putative cysteine proteinase CG12163	0.52	9.83461	9.49277	NA	-0.00198347
105381034	uncharacterized	0.52	0.0917898	-1.11308	1.53221	0.0137546
105395208	facilitated trehalose transporter Tret1-like	0.52	-1.56192	-1.08752	-0.262648	0.000528586
105397997	cytochrome P450 4g15	0.52	-0.855167	0.365984	0.253349	2.1089
105385487	fibroin heavy chain-like	0.52	-2.73131	0.033405	-0.349218	-0.000333264
105381270	choline/ethanolaminephosphotransferase 1-like	0.52	3.18522	2.9849	0.0823205	0.0449512
105380426	lipase 3-like	0.51	-5.51538	-0.138079	-0.0994274	0.0287741
105391056	TWiK family of potassium channels protein 7	0.51	-1.87476	-0.439989	-1.10604	0.000547683
105390367	acetyl-CoA carboxylase 1-like	0.51	1.64382	2.05472	0.153468	0.0868156
105382013	leucine-rich repeat-containing protein 15-like	0.51	-0.772196	-0.0855099	-1.677	-0.0297788
105388533	galactokinase-like	0.5	1.63486	0.583474	0.898811	0.00010567
105397431	uncharacterized	0.5	-1.65722	-1.26159	-0.35192	-0.00991337
105386079	uncharacterized	0.5	0.399418	-0.33781	2.25143	-0.00268663
105386494	cytochrome P450 6B6-like	0.5	4.54714	3.98019	0.770024	0.0501004
105381226	spondin-1-like	0.5	1.87577	1.31303	-0.0757525	-0.344206
