# Supplementary material for: Genome-Wide Scans and Transcriptomic Analyses Characterize Selective Changes as a Result of Chlorantraniliprole Resistance in Plutella xylostella
Source: Int J Mol Sci. 2022 Oct 13;23(20):12245. doi: 10.3390/ijms232012245 (PMC9603363; doi:10.3390/ijms232012245)
Supplement: Supplementary file 1 [file ijms-23-12245-s001.zip › Supplementary Material/S6_Table.xlsx]

## Sheet: Supplementary Table S6
Supplementary Table S6 Predicted tanscription factors of CYP6B6-like in JASPAR CORE Insect.
Model ID	Model name	Score	Relative score	Start	End	Strand	predicted site sequence
MA0168.1	B-H1	9.74	0.971459	45630	45636	-1	TTAATCG
MA0170.1	C15	8.152	0.940944	45630	45636	-1	TTAATCG
MA0171.1	CG11085	8.769	0.912136	45630	45636	-1	TTAATCG
MA0190.1	Gsc	7.908	0.910471	45630	45635	-1	TAATCG
MA0192.1	Hmx	9.477	0.925731	45630	45636	-1	TTAATCG
MA0214.1	bsh	8.79	0.96006	45630	45636	-1	TTAATCG
MA0231.1	lbe	8.472	1.00002	45641	45646	-1	TAACTA
MA0232.1	lbl	7.55	0.930646	45641	45646	-1	TAACTA
