# Supplementary material for: Genome-Wide Scans and Transcriptomic Analyses Characterize Selective Changes as a Result of Chlorantraniliprole Resistance in Plutella xylostella
Source: Int J Mol Sci. 2022 Oct 13;23(20):12245. doi: 10.3390/ijms232012245 (PMC9603363; doi:10.3390/ijms232012245)
Supplement: Supplementary file 1 [file ijms-23-12245-s001.zip › Supplementary Material/S7_Table.xlsx]

## Sheet: Supplementary Table S7
Supplementary Table S7 Summary of DNA sequencing data quality
Sample	Library	Raw Reads	Clean Reads	Raw Base(G)	Clean Base(G)	Effective Rate(%)	Error Rate(%)	Q20(%)	Q30(%)	GC Content(%)
S1	NDSW45010	35023302	34896156	10.51	10.47	99.64	0.02	95.22	88.33	39.17
S2	NDSW45011	27503172	27451429	8.25	8.24	99.81	0.03	93.53	84.89	38.16
S3	NDSW44994	34701909	34649313	10.41	10.39	99.85	0.03	94.59	87.09	37.53
S4	NDSW44995	34997677	34912142	10.5	10.47	99.76	0.03	94.84	87.55	39.28
S5	NDSW44996	37626551	37549627	11.29	11.26	99.8	0.02	95.29	88.38	38.03
S6	NDSW44997	32694307	32582327	9.81	9.77	99.66	0.02	95.06	87.97	39.38
R1	NDSW44993	32549472	32498536	9.76	9.75	99.84	0.02	95.1	87.99	39.38
R2	NDSW45009	34286206	34168060	10.29	10.25	99.66	0.02	98.43	94.94	39.7
R3	NDSW44989	34447611	34402002	10.33	10.32	99.87	0.02	97.62	93.22	39.3
R4	NDSW44990	46569316	46415388	13.97	13.92	99.67	0.02	97.64	93.34	41.36
R5	NDSW44991	41166357	41063878	12.35	12.32	99.75	0.02	97.6	93.26	39.79
R6	NDSW44992	46320693	46227245	13.9	13.87	99.8	0.02	97.59	93.22	40.55
