# Supplementary material for: Genome-Wide Scans and Transcriptomic Analyses Characterize Selective Changes as a Result of Chlorantraniliprole Resistance in Plutella xylostella
Source: Int J Mol Sci. 2022 Oct 13;23(20):12245. doi: 10.3390/ijms232012245 (PMC9603363; doi:10.3390/ijms232012245)
Supplement: Supplementary file 1 [file ijms-23-12245-s001.zip › Supplementary Material/S8_Table.xlsx]

## Sheet: Supplementary Table S8
Supplementary Table S8 Summary of RNA sequencing data quality
Sample	Raw Reads	Clean reads	Clean bases(G)	Error(%)	Q20(%)	Q30(%)	GC(%)
Ck1	62669438	60362400	9.05	0.02	98	94.36	50.01
Ck2	77728150	75446422	11.32	0.03	97.84	94.02	50.12
Ck3	65649910	63155390	9.47	0.03	97.76	93.89	49.54
T1	50517696	46157018	6.92	0.03	97.68	93.81	50.22
T2	68872536	66157864	9.92	0.03	97.79	93.97	50.77
T3	60129070	58063944	8.71	0.03	97.6	93.35	50.49
RCK1	66033208	64907188	9.74	0.02	98.1	94.64	51.11
RCK2	66107486	64694780	9.7	0.02	98.04	94.53	50.3
RCK3	65653538	64463798	9.67	0.02	98.16	94.88	51.45
RT1	62949796	61011506	9.15	0.02	98.11	94.79	51.83
RT2	72820410	71019614	10.65	0.02	98.11	94.78	51.67
RT3	59246050	57545422	8.63	0.02	98.04	94.61	51.33
