# Supplementary material for: Genome-Wide Scans and Transcriptomic Analyses Characterize Selective Changes as a Result of Chlorantraniliprole Resistance in Plutella xylostella
Source: Int J Mol Sci. 2022 Oct 13;23(20):12245. doi: 10.3390/ijms232012245 (PMC9603363; doi:10.3390/ijms232012245)
Supplement: Supplementary file 1 [file ijms-23-12245-s001.zip › Supplementary Material/S9_Table.xlsx]

## Sheet: Supplementary Table S9
Supplementary Table S9 Primers used in this study
Procedure	Primer name	Sequence (5 ′ –3 ′ )
dsRNA synthesis	dsCYP6B6-F	taatacgactcactatagggCTACCGCGAGTATCTCCTGC
	dsCYP6B6-R	taatacgactcactatagggCCGATCTGTCTGAACGGATT
qRT-PCR	CYP6B6-F	CCTCGCCAAGGACTTCTACC
	CYP6B6-R	TGTCTCCGCTCGTGAAGAAC
	EF1a-F	GCCTCCCTACAGCGAATC
	EF1a-R	CCTTGAACCAGGGCATCT
